# Supplementary material for: The Starvation Symptom Inventory: Development and Psychometric Properties
Source: Nutrients. 2017 Sep 1;9(9):967. doi: 10.3390/nu9090967 (PMC5622727; doi:10.3390/nu9090967)
Supplement: Supplementary file 1 [file nutrients-09-00967-s001.zip]

Archive with 1 entries (1 files):
- nutrients-219776-supplementary material.pdf
